# Supplementary material for: The PrFRS2-PrMYB75a module regulates petal coloration in flare tree peony (Paeonia rockii)
Source: Hortic Res. 2025 Oct 16;13(2):uhaf288. doi: 10.1093/hr/uhaf288 (PMC12903464; doi:10.1093/hr/uhaf288)
Supplement: Web_Material_uhaf288 [file web_material_uhaf288.zip › Supplementary tables.xlsx]

## Sheet: Table S1
Table S1. Identification of anthocyanin derivatives detected by HPLC-MS in petals (excluding the basal flare) at S4.
Peaks	Retention time (min)	Mass spectrum result	Anthocyanin
a1	2.25	287, 449, 611	Cy3G5G
a2	2.41	271, 433, 595	Pg3G5G
a3	2.67	303, 465, 625	Pn3G5G
a4	2.83	287, 449	Cy3G
a5	3.44	303, 463	Pn3G
Note: Cy3G5G: cyanidin 3,5-di-O-glucoside; Pg3G5G: pelargonidin 3,5-di-O-glucoside; Pn3G5G: peonidin 3,5-di-O-glucoside; Cy3G: cyanidin 3-O-glucoside; Pn3G: peonidin 3-O-glucoside

## Sheet: Table S2
Table S2. TPM values of 14 DEGs in JH and JYD petals (excluding the basal flare) at S1-S4.
	Gene ID	TPM values
		JYD-S1	JYD-S2	JYD-S3	JYD-S4	JH-S1	JH-S2	JH-S3	JH-S4
1	Pro1G039410	312.479	451.884	90.4034	48.3239	505.441	735.968	800.627	150.248
2	Pro4G042310	60.0742	47.1801	6.35327	5.78125	112.15	136.341	86.3723	5.22436
3	Pro5G074850	30.4578	39.9889	20.2884	27.0298	72.5646	98.704	156.997	49.3284
4	Pro3G036650	50.0159	68.0647	6.67137	4.80054	33.0722	114.03	148.61	6.21439
5	Pro3G036490	35.0164	50.2667	5.61384	3.5649	26.5109	87.1749	118.422	5.03916
6	Pro4G067810	28.4732	34.5509	17.7368	10.8892	50.7925	90.375	115.536	43.8271
7	Pro5G006870	0.759388	0.373491	0.715535	1.03967	4.28373	3.88664	2.08558	1.63132
8	Pro1G050040	193.023	385.261	264.139	178.564	62.719	185.123	766.99	669.12
9	Pro1G014930	229.262	158.531	3.88526	2.48379	326.166	438.33	816.14	73.4332
10	Pro5G075510	83.4908	198.479	67.8765	52.4725	94.8458	257.617	438.895	39.5499
11	Pro3G047540	5.54103	5.11682	6.22745	7.25883	9.20357	9.73907	9.8916	10.238
12	Pro4G044440	0	0	0	0	11.2362	17.07	50.8237	12.282
13	Pro4G084330	240.314	262.568	229.182	154.29	384.605	357.037	405.678	193.563
14	Pro1G010580	58.557	53.5712	30.1737	26.2955	70.8746	62.9336	62.4541	32.5041

## Sheet: Table S3
Table S3. Annotation information of 14 DEGs by the NCBI database.
	Gene ID	Blast top
1	Pro1G039410	phenylalanine ammonia-lyase [Paeonia lactiflora]
2	Pro4G042310	trans-cinnamate: CoA ligase, peroxisomal-like [Hibiscus syriacus]
3	Pro5G074850	4-coumarate-CoA ligase [Melia azedarach]
4	Pro3G036650	chalcone synthase [P. suffruticosa]
5	Pro3G036490	chalcone synthase [P. suffruticosa]
6	Pro4G067810	chalcone isomerase [Corchorus olitorius]
7	Pro5G006870	flavanone 3-hydroxylase [Populus trichocarpa]
8	Pro1G050040	dihydroflavonol-4-reductase [P. suffruticosa]
9	Pro1G014930	anthocyanidin synthase [P. rockii]
10	Pro5G075510	3-O-glucosyltransferase [P. suffruticosa]
11	Pro3G047540	probable caffeoyl-CoA O-methyltransferase At4g26220 isoform X1 [Camellia sinensis]
12	Pro4G044440	MYB transcription factor [P. suffruticosa]
13	Pro4G084330	MYB DNA-bind 6 domain-containing protein [Cephalotus follicularis]
14	Pro1G010580	transcription factor MYBS3 [Macadamia integrifolia]

## Sheet: Table S4
Table S4. List of MYB TFs from Arabidopsis used in the phylogenetic tree.
	Accession number	Protein name
1	AT4G33450.1	AtMYB69
2	AT4G34990.1	AtMYB32
3	AT4G17785.1	AtMYB39
4	AT1G68320.1	AtMYB62
5	AT1G73410.1	AtMYB54
6	AT3G46130.1	AtMYB48
7	AT3G49690.1	AtMYB84
8	AT4G38620.1	AtMYB4
9	AT4G37780.1	AtMYB87
10	AT4G37260.1	AtMYB73
11	AT3G12720.1	AtMYB67
12	AT3G53200.1	AtMYB27
13	AT5G02320.1	AtMYB3R
14	AT4G32730.2	AtMYB3R1
15	AT4G22680.1	AtMYB85
16	AT4G09460.1	AtMYB6
17	AT4G12350.1	AtMYB42
18	AT1G35515.1	AtMYB8
19	AT1G66380.1	AtMYB114
20	AT1G66390.1	AtMYB90
21	AT1G79180.2	AtMYB63
22	AT1G69560.2	AtMYB105
23	AT1G74430.1	AtMYB95
24	AT1G74650.1	AtMYB31
25	AT1G74080.1	AtMYB122
26	AT5G06100.2	AtMYB33
27	AT3G55730.1	AtMYB109
28	AT3G62610.1	AtMYB11
29	AT3G12820.1	AtMYB10
30	AT3G48920.1	AtMYB45
31	AT2G39880.1	AtMYB25
32	AT4G05100.1	AtMYB74
33	AT4G01680.2	AtMYB55
34	AT4G28110.1	AtMYB41
35	AT4G21440.1	AtMYB102
36	AT5G07700.1	AtMYB76
37	AT5G07690.1	AtMYB29
38	AT3G02940.1	AtMYB107
39	AT3G47600.1	AtMYB94
40	AT3G50060.1	AtMYB77
41	AT3G09230.1	AtMYB1
42	AT3G01530.1	AtMYB57
43	AT3G27920.1	AtMYB0
44	AT3G61250.1	AtMYB17
45	AT4G26930.1	AtMYB97
46	AT4G18770.1	AtMYB98
47	AT4G25560.1	AtMYB18
48	AT5G11510.1	AtMYB3R4
49	AT2G37630.1	AtMYB91
50	AT2G31180.1	AtMYB14
51	AT2G47460.1	AtMYB12
52	AT2G47190.1	AtMYB2
53	AT1G63910.1	AtMYB103
54	AT1G66230.1	AtMYB20
55	AT3G09370.3	AtMYB3R3
56	AT3G06490.1	AtMYB108
57	AT3G23250.1	AtMYB15
58	AT3G29020.2	AtMYB110
59	AT3G28470.1	AtMYB35
60	AT3G27810.1	AtMYB21
61	AT4G00540.1	AtMYB3R2
62	AT4G13480.1	AtMYB79
63	AT3G11440.1	AtMYB65
64	AT3G30210.1	AtMYB121
65	AT3G13540.1	AtMYB5
66	AT2G26950.1	AtMYB104
67	AT3G13890.1	AtMYB26
68	AT3G28910.1	AtMYB30
69	AT3G08500.1	AtMYB83
70	AT1G66370.1	AtMYB113
71	AT1G57560.1	AtMYB50
72	AT5G10280.1	AtMYB92
73	AT5G11050.1	AtMYB64
74	AT2G36890.2	AtMYB38
75	AT2G23290.1	AtMYB70
76	AT2G32460.1	AtMYB101
77	AT2G02820.2	AtMYB88
78	AT2G26960.1	AtMYB81
79	AT2G16720.1	AtMYB7
80	AT3G24310.1	AtMYB71
81	AT3G18100.1	AtMYB4R1
82	AT1G56160.1	AtMYB72
83	AT1G34670.1	AtMYB93
84	AT1G08810.1	AtMYB60
85	AT1G56650.1	AtMYB75
86	AT1G17950.1	AtMYB52
87	AT1G25340.3	AtMYB116
88	AT2G25230.1	AtMYB100
89	AT3G01140.1	AtMYB106
90	AT1G16490.1	AtMYB58
91	AT1G06180.1	AtMYB13
92	AT1G09540.1	AtMYB61
93	AT1G26780.2	AtMYB117
94	AT1G22640.1	AtMYB3
95	AT1G14350.1	AtMYB124
96	AT1G09770.1	AtCDC5
97	AT1G18710.1	AtMYB47
98	AT1G18570.1	AtMYB51
99	AT1G48000.1	AtMYB112
100	AT5G40430.1	AtMYB22
101	AT5G49330.1	AtMYB111
102	AT5G67300.1	AtMYB44
103	AT5G62320.1	AtMYB99
104	AT5G57620.1	AtMYB36
105	AT5G52260.1	AtMYB19
106	AT5G62470.2	AtMYB96
107	AT5G54230.1	AtMYB49
108	AT5G39700.1	AtMYB89
109	AT5G65790.1	AtMYB6
110	AT5G40350.1	AtMYB24
111	AT5G65230.1	AtMYB53
112	AT5G59780.3	AtMYB59
113	AT5G52600.1	AtMYB82
114	AT5G55020.1	AtMYB120
115	AT5G58850.1	AtMYB119
116	AT5G56110.1	AtMYB103
117	AT5G40330.1	AtMYB23
118	AT5G60890.1	ATMYB34
119	AT5G14340.1	AtMYB40
120	AT5G61420.2	AtMYB28
121	AT5G35550.2	AtMYB123
122	AT5G16600.1	AtMYB43
123	AT5G26660.1	AtMYB86
124	AT5G15310.1	AtMYB16
125	AT5G49620.2	AtMYB78
126	AT5G40360.1	AtMYB115
127	AT5G12870.1	AtMYB46
128	AT5G16770.1	AtMYB9
129	AT5G23000.1	AtMYB37
130	AT5G17800.1	AtMYB56
131	AT5G14750.1	AtMYB66

## Sheet: Table S5
Table S5. List of SG6 MYB TFs from tree peony and other plants used in the phylogenetic tree.
	Accession number	Protein name
1	APZ74276.1	AcMYB75
2	XP_028065467.1	CsMYB75-like
3	XP_034707784.1	VrMYB114-like
4	AQM49950.1	LfMYB113
5	XP_028068989.1	CsMYB114-like
6	XP_010664911	VvMYB1
7	XP_042971703	CiMYB90-like
8	XP_023919955.1	QsMYB90
9	AT1G56650.1	AtMYB75
10	AT1G66390.1	AtMYB90
11	AT1G66380.1	AtMYB114
12	AT1G66370.1	AtMYB113
13	XHO48005.1	PsPA2
14	QIG55740.1	PsMYB57

## Sheet: Table S6
Table S6. Cis-elements identified in the PrMYB75a promoter.
Cis-elements	Core sequence (5'-3')	Location
LTR	CCGAAA	-788
WRE3	CCACCT	-56
CCGTCC-box	CCGTCC	-51/-89
I-box	GTATAAGGCC	-72
GC-motif	CCCCCG	-685
MYB-like sequence	TAACCA	-227
TGACG-motif	TGACG	-159
TATA	TATAAAAT	-179
STRE	AGGGG	-245/-375/-593
Box 4	ATTAAT	-1392
MYC	CATGTG	-1403
MYC	CATTTG	-828/-1159
ARE	AAACCA	-700
ABRE	CACGTG/ACGTG	-393/-851/-1043/-1044/-1274/-1275
G-Box	TCCACATGGCA	-394/-1460
G-Box	CACGTG/ACACGTGT	-1044/-1045/-1275
CGTCA-motif	CGTCA	-159
MRE	AACCTAA	-11
MYB	CAACCA	-804
MYB	TAACCA	-227
as-1	TGACG	-159
Sp1	GGGCGG	-353
Sp1	GGGCGG	-261/-330
Myb	TAACTG	-221
TCA-element	TCAGAAGAGG	-1351
AAGAA-motif	GAAAGAA	-851
A-box	CCGTCC	-89/-51
AAAC-motif	CAATCAAAACCT	-1435
CAAT-box	CAAT/CAAAT/CCAAT	-18/-292/-546/-840/-993/-1213/-1221/-1323/-1358/-1416/-1423/-1427
CAAT-box	CAAT/CAAAT/CCAAT	-156/-190/-367/-404/-486/-515/-828/-905/-906/-964/-970/-1088/-1110/-1159/-1304/-1329
TATA-box	TATA/TATATA/ATTATA/TATTTAAA/TACATAAA	-69/-125/-170/-206/-670/-776/-882/-928/-929/-930/-999/-1052/-1054/-1361/-1363
TATA-box	TATA/TATAA/TATAAA/TATAAAA/TATATAA/TACAAAA/TATAAGAA/ATATAT	-67/-68/-124/-126/-127/-128/-129/-130/-131/-134/-152/-169/-175/-176/-177/-178/-187/-188/-199/-204/-205/-669/-746/-931/-933/-1053/-1362
O2-site	GATGA(C/T) (A/G) TG (A/G)	-694
O2-site	GATGATGTGG	-80
CArG	CATTATTTTG/CAATATTAAG	-485/-1313
FBS	CACGCG	-1059

## Sheet: Table S7
Table S7. Transcription factors showing binding ability to the promoter of PrMYB75a.
Sequencing number	TF families
TSS20241119-010-12021_T7_17	MIKC_MADS
TSS20241122-010-14156_T7_60	FRS
TSS20241122-010-14156_T7_91	WD40
TSS20241212-010-07565_T7_37	ZF-HD
TSS20241212-010-07565_T7_24	ZF-HD
TSS20241212-010-07565_T7_2	ZF-HD
TSS20241212-010-07565_T7_19	ZF-HD
TSS20241212-010-07565_T7_16	ZF-HD
TSS20241210-010-06443_T7_16	G2-like
TSS20241210-010-06443_T7_45	HB-other
TSS20241210-010-06443_T7_Q2	CAMTA

## Sheet: Table S8
Table S8. List of FRS TFs from Arabidopsis used in the phylogenetic tree.
	Locus	Protein name
1	AT1G10240.1	FRS11
2	AT1G52520.1	FRS6
3	AT1G76320.1	FRS4
4	AT1G80010.1	FRS8
5	AT2G27110.1	FRS3
6	AT2G32250.1	FRS2
7	AT2G43280.1	FAR1
8	AT3G06250.1	FRS7
9	AT3G07500.1	FAR1
10	AT3G22170.1	FHY3
11	AT3G59470.1	FAR1
12	AT4G12850.1	FAR1
13	AT4G15090.1	FAR1
14	AT4G19990.1	FRS11
15	AT4G38180.1	FRS5
16	AT5G18960.1	FRS12
17	AT5G28530.1	FRS10

## Sheet: Table S9
Table S9. The primers used in the study.
Primers	Sequences (5'-3')	Reverses（5'-3'）
PrPAL-qrt	CAATTTCTCGCCAATCCCGT	GCAACTTGACTCACCGTGTT
Pr4CL1-qrt	CCCATGGTGGCGGAGTTT	GCCCAGCCTCTGTCATCC
Pr4CL2-qrt	CTCCGGGGAAGCAGTATCAT	CGACTCCAATTCCACACTGC
PrCHS1-qrt	ACAAGCGACCAGGCATGT	CAATCCTTCGCCGGTGGT
PrCHS2-qrt	ACAAGCGACCAGGCATGT	CAATCCTTCGCCGGTGGT
PrCHI-qrt	TCTCGGTGGAGCAGGAGT	CCACCGTCTTGCCCTTCC
PrF3H-qrt	TGCTGGGATCGGCTGTTT	CTTATCCGGCAACCGCGA
PrDFR-qrt	GCAGTGACCGAGTGCGAT	GTGGCTCGGACGACGTAG
PrANS-qrt	CAAACCAGCATCACCAAC	CTTTCCAAAAGCTCATCAGA
Pr3GT-qrt	CTTGGCCTTCCCCTTCGG	CGGCGTCGTTCTTGGAGT
PrOMT-qrt	TTTGCTTTTGTCGATGCGGA	GAAGTGCTTGCCTGGTTTCA
PrMYB75a-qrt	TGGAAGGACGCATCTTGGG	ATGCCACTGCCCTTGTCC
PrFRS2-qrt	AGGAATGTTTTTTGGGTTGA	TTTTGTATTTGTTTGTGATG
PrUBQ-qrt	GACCTATACCAAGCCGAAG	CGTTCCAGCACCACACTC
NtCHS-qrt	TTGTTCGAGCTTGTCTCTGC	AGCCCAGGAACATCTTTGAG
NtCHI-qrt	GTCAGGCCATTGAAAAGCTC	CTAATCGTCAATGCCCCAAC
NtF3H-qrt	CAAGGCATGTGTGGATATGG	TGTGTCGTTTCAGTCCAAGG
NtF3'H-qrt	AGGCTCAACACTTCTCGT	CATCAACTTTGGGCTTCT
NtDFR-qrt	AACCAACAGTCAGGGGAATG	TTGGACATCGACAGTTCCAG
NtANS-qrt	TGGCGTTGAAGCTCATACTG	GGAATTAGGCACACACTTTGC
NtActin-qrt	AATGGAACTGGAATGGTCAAGGC	TGCCAGATCTTCTCCATGTCATCCCA
AtCHS-qrt	CGTGTTGAGCGAGTATGG	GCTGTGCAAGACGACTG
AtCHI-qrt	CTTCGCTCTCTCCCCTACCG	GATCACAGCGATCCCGGTTT
AtF3H-qrt	GACCAAGTCGGTGGATTACAAGC	TCCTTCAACAGGCTGAACCG
AtF3'H-qrt	ACCCGAGAGATTCTTACCCG	TCGAAATCGCTTCCTTTCACAT
AtDFR-qrt	CATGTGTTAAGGCAAAGACCG	ATTAACGGTTCCGGCAGATGAA
AtLDOX-qrt	GGAGCGTGTCAAGAAAGCCG	TCTTTCCAGTGGCTTGATCGTTT
AtPP2A-qrt	TATCGGATGACGATTCTTCGTGCAG	GCTTGGTCGACTATCGGAATGAGAG
PrMYB75a -CDS	ATGGAAGGACGCATCTTGGGACTG	TCATCTGTTTGATGTGGAAGATGTAA
PrFRS2-CDS	ATGGAACTAAACATTGACTTAAATTTAGG	TCACGAATGGTAAATGCAGTTGTTG
PrMYB75a-GFP	agtggtctctgtccagtcctCCAAAACCTAACCCC	ggtctcagcagaccacaagtTCTGTTTGATGTG
PrFRS2-GFP	agtggtctctgtccagtcctATGGAACTAAACATT	ggtctcagcagaccacaagtCGAATGGTAAATGCA
PrMYB75a-1304/SK/AD/His	agtggtctctgtccagtcctCCAAAACCTAACCCC	ggtctcagcagaccacaagtTCATCTGTTTGATGTG
PrFRS2-1304/SK/AD/His	agtggtctctgtccagtcctATGGAACTAAACATT	ggtctcagcagaccacaagtTCACGAATGGTAAAT
PrMYB75a-TRV2	cgacgacaagaccctAAACAAAGCTCCTGGGTA	gaggagaagagcccttaTAGTATTCATCTGTTTG
PrFRS2-TRV2	cgacgacaagaccctAAACAAATACAAAATCCC	gaggagaagagcccttaGTATATGCCACAAACAAA
TRV1	TTACAGGTTATTTGGGCTAG	CCGGGTTCAATTCCTTATC
TRV2	CTGTTTGAGGGAAAAGTAG	CAAAAGACTTACCGATCAATC
Hyg	GCCTCGCTCCAGTCAATGAC	ATTCCGGAAGTGCTTGACAT
PrCHS1pro	GGACTCCGTGCACCAAAGATAACC	ATAAATCAGTAATAAGAATG
PrCHS1pro-1	GGACTCCGTGCACCAAAGATAACC	TGAGCTATCATCCTAATT
PrCHS1pro-2	GGACTCCGTGCACCAAAGATAACC	GCTGTCTGCATACTCT
PrF3Hpro	CATGAGGTGGAGGGAGTCACT	TTTCGCCGGAGACAACTGCTAG
PrDFRpro	GGGTGCGCGAGCATGGGAGTAGACGAG	GTTTTTTAACCACGATATGAGGAGAA
PrANSpro	GATGTGGCTGCCGTATTG	TTTTTGCAGCAACGTTTACTCTCTG
PrMYB75apro	AATATGGAGTAAATTTATTTTTAGA	CCCAAGATGCGTCCTTCCAT
PrCHS1pro-Abai/Luc	agtggtctctgtccagtcctGGACTCCGTGCACCAA	ggtctcagcagaccacaagtATAAATCAGTAATAA
PrCHS1pro-1-Abai/Luc	agtggtctctgtccagtcctGGACTCCGTGCACCAA	ggtctcagcagaccacaagtTGAGCTATCATCCTA
PrCHS1pro-2-Abai/Luc	agtggtctctgtccagtcctGGACTCCGTGCACCAA	ggtctcagcagaccacaagtGCTGTCTGCATACTC
PrF3Hpro-Abai/Luc	agtggtctctgtccagtcctCATGAGGTGGAGGG	ggtctcagcagaccacaagtTTTCGCCGGAGACAA
PrDFRpro-Abai/Luc	agtggtctctgtccagtcctGGGTGCGCGAGCAT	ggtctcagcagaccacaagtGTTTTTTAACCACGAT
PrANSpro-Abai/Luc	agtggtctctgtccagtcctGATGTGGCTGCCGT	ggtctcagcagaccacaagtTTTTTGCAGCAACGTTT
PrMYB75apro-Abai/Luc	agtggtctctgtccagtcctAATATGGAGTAAAT	ggtctcagcagaccacaagtCCCAAGATGCGTCCTT
